# Supplementary material for: Evaluation of Three Different Selective Media for Enumeration of Clostridium perfringens in Untreated and Treated Wastewater
Source: Pathogens. 2024 Jun 21;13(7):526. doi: 10.3390/pathogens13070526 (PMC11279483; doi:10.3390/pathogens13070526)
Supplement: Supplementary file 1 [file pathogens-13-00526-s001.zip]

Archive with 1 entries (1 files):
- pathogens-3015240-supplementary.pdf
